# Supplementary material for: Heterogeneity in clinical prognosis, immune infiltration and molecular characteristics of three glycolytic subtypes in lower-grade gliomas
Source: Front Oncol. 2023 May 18;13:1180662. doi: 10.3389/fonc.2023.1180662 (PMC10233122; doi:10.3389/fonc.2023.1180662)
Supplement: Supplementary file 7 [file Table_1.xlsx]

## Sheet: Table 1
Covariates	Type	Total	Test	Train	Pvalue
age	>52	133(26.18%)	72(28.57%)	61(23.83%)	0.2649
age	¡Ü52	375(73.82%)	180(71.43%)	195(76.17%)
gender	Female	227(44.69%)	122(48.41%)	105(41.02%)	0.1124
gender	Male	281(55.31%)	130(51.59%)	151(58.98%)
grade	G2	247(48.62%)	111(44.05%)	136(53.12%)	0.0602
grade	G3	261(51.38%)	141(55.95%)	120(46.88%)
