# Supplementary material for: Heterogeneity in clinical prognosis, immune infiltration and molecular characteristics of three glycolytic subtypes in lower-grade gliomas
Source: Front Oncol. 2023 May 18;13:1180662. doi: 10.3389/fonc.2023.1180662 (PMC10233122; doi:10.3389/fonc.2023.1180662)
Supplement: Supplementary file 8 [file Table_2.xlsx]

## Sheet: Table 2
Gene	Coef
GLRX	0.186744
TPBG	-0.0681472
CD44	0.045363
ABCB6	-0.40424
SPAG4	0.484954
KIF20A	0.289945
CXCR4	0.0421893
ISG20	0.224538
STC2	-0.252236
CDK1	0.128029
CENPA	0.123446
